# Supplementary material for: Development of Double Hydrophilic Block Copolymer/Porphyrin Polyion Complex Micelles towards Photofunctional Nanoparticles
Source: Polymers (Basel). 2022 Nov 29;14(23):5186. doi: 10.3390/polym14235186 (PMC9735875; doi:10.3390/polym14235186)
Supplement: Supplementary file 1 [file polymers-14-05186-s001.zip]

Archive with 1 entries (1 files):
- polymers-2034663-supplementary.pdf
